# Supplementary material for: “What’s in It for the Kid?”: An Approach for the Bedside Ethicist
Source: Children (Basel). 2026 May 21;13(5):707. doi: 10.3390/children13050707 (PMC13204440; doi:10.3390/children13050707)
Supplement: Supplementary file 1 [file children-13-00707-s001.zip]

Archive with 1 entries (1 files):
- children-4306367-supplementary.pdf
